# Supplementary material for: Mixed Matrix Membranes Loaded with a Porous Organic Polymer Having Bipyridine Moieties
Source: Membranes (Basel). 2022 May 25;12(6):547. doi: 10.3390/membranes12060547 (PMC9228454; doi:10.3390/membranes12060547)
Supplement: Supplementary file 1 [file membranes-12-00547-s001.zip]

Archive with 1 entries (1 files):
- membranes-1724302-supplementary.pdf
